# Supplementary material for: Vault differences in eyes implanted with spherical and toric implantable collamer lenses: an inter-eye analysis
Source: BMC Ophthalmol. 2022 Nov 15;22:435. doi: 10.1186/s12886-022-02653-y (PMC9664806; doi:10.1186/s12886-022-02653-y)
Supplement: Supplementary file 2 — Additional file 2: Raw Data. Table S2a. Demographics (Variables: Gender and Age); Table S2b. Preoperative refraction (Variables: Sphere, Cylinder and axis, Distance Corrected Visual Acuity (DCVA) for the Right (OD) and Left eye (OS); Table S2c. Postoperative refraction (Variables: Sphere, Cylinder and axis, Uncorrected Visual Acuity (UCVA) for the Right (OD) and Left eye (OS); Table S2d. ICL Characteristics for the OD and OS (Variables: Type of ICL implanted per eye, Diameter, Sphere, Cylinder and axis); Table S2e. Preoperative Pentacam measurements (Variables: Corneal Diameter, Central Corneal Thickness (CCT), Central Keratometry (Kc), Corneal Astigmatism) for the OD and OS; Table S2f. Preoperative Visante measurements (Variables: Anterior Chamber Depth (ACD); Anterior Chamber Width (A2A); Central Corneal Thickness (CCT); Crystalline Lens Rise (CLR); Anterior Chamber Angle Nasal and Temporal (ACA Nasal and Temporal) and Pupil diameter) for the OD and OS; Table S2g. Postoperative Visante measurements (Variables: ICL Thickness; Vault and Pupil Diameter) for the OD and OS. [file 12886_2022_2653_MOESM2_ESM.xlsx]

## Sheet: Database SphvsToric ICL
	Compilation of tables with raw data used for the study
	Table S2a - Demographics (Variables: Gender and Age); Table S2b - Preoperative refraction (Variables: Sphere, Cylinder and axis, Distance Corrected Visual Acuity (DCVA) for the Right (OD) and Left eye (OS); Table S2c - Postoperative refraction (Variables: Sphere, Cylinder and axis, Uncorrected Visual Acuity (UCVA) for the Right (OD) and Left eye (OS); Table S2d: ICL Characteristics for the OD and…
		Table S2a			Table S2b									Table S2c									Table S2d											Table S2e										Table S2f
		Demographics			PreOperative refraction									PostOperative refraction									ICL Characteristics											Preoperative Pentacam										Preoperative Visante
		demographics			Refraction OD				Refraction OS					PostOperative RX_OD			PostOperative RX_ OS			UCVA	UCVA		ICL OD					ICL OS						OD					OS				Visante OD	OD
Number		Gender	Age (years)		Sphere	Cylinder	Axis	DCVA	Sphere	Cylinder	Axis	UCVA		Sphere	Cylinder	Axis	Sphere	Cylinder	Axis	OD	OS		Type	Diameter (mm)	Sphere	Cylinder	Axis	Type	Diameter	Sphere	Cylinder	Axis		Cornea Dia (mm)	CCT (micras)	Kc (D)	Corneal Astigmatism (D)		Cornea Dia (mm)	CCT (micras)	Kc (D)	Corneal Astigmatism (D)		ACD (mm)	ATA (mm)	CCT (micras)	CLR (mm)	ACA Nasal (deg)	ACA Temp (deg)
1		M	24		-8	-2.75	27	0.7	-8.75	-1.25	0	0.8		0	-0.75	100	0	-1	30	0.9	0.9		Toric	12.6	-9.5	-2.5	24	Spherical	12.6	-10	0	0		11	539	43.5	2		10.9	551	43.9	1.5		2.91	11.63	560	-0.18	44.6	42.9
2		M	43		-10	-1	55	0.5	-6.5	-3.25	0	0.9		0.25	-0.75	50	0.5	0	0	0.6	1		Spherical	12.6	-12.5	0	0	Toric	12.6	-8.5	-3	180		11.1	550	45.1	0.4		11.2	570	44.4	2.4		3.27	11.64	550	-0.06	56.5	57.5
3		M	38		-14.5	0	0	1	-7	-1.75	165	0.9		-0.12	-0.12	86	0.5	-0.75	173	1	1		Spherical	13.2	-14.5	0	0	Toric	13.2	-8	-1.5	173		11.6	473	43.3	0.2		11.7	466	42.9	1.8		3.39	12.24	470	0.16	37	40.9
4		F	33		-9	-2	15	0.9	-5.25	-1	165	0.9		0	-0.5	40	0	-0.5	170	1	0.9		Toric	13.2	-10.5	-2	1	Spherical	13.2	-7.5	0	0		12	500	43.6	2.1		11.9	504	43.8	1.5		3.41	12.1	510	0.12	55	55.7
5		F	49		-4.25	-2	90	0.9	-5.25	0	0	0.9		0	0.5	74	0	-0.25	125	1	1		Toric	13.7	-4.5	-2.5	92	Spherical	13.7	-6	0	0		12.2	537	43.3	1.2		12.4	533	43.5	0.9		3.71	12.79	490	0.1	45	46.4
6		M	25		-8.25	-0.5	165	0.7	-8.5	-2.5	10	0.7		0.25	-0.25	150	0	-0.5	170	0.8	0.7		Spherical	13.7	-10.5	0	0	Toric	13.7	-9.5	-2.5	3		12.2	549	41.7	0.6		12.3	568	41.5	2		3.39	13.17	530	0.25	41.5	33.5
7		F	28		-7	-0.75	170	1	-9	-3.5	157	0.7		0.5	-0.5	16	0.25	-0.25	160	1	0.8		Spherical	12.6	-9	0	0	Toric	12.6	-10.5	-3.5	167		11.3	545	47	1.4		11.4	541	47.4	3		3.24	12.27	530	0.24	40.2	44.1
8		M	24		-4.25	-1	20	0.6	-3	-2.5	155	1		0.5	-0.5	180	0	0	0	0.8	1		Spherical	13.2	-7	0	0	Toric	13.2	-4.5	-2.5	157		11.8	498	45.1	1.2		11.8	487	44.9	2.3		3.27	11.86	510	0	57.6	58.4
9		M	28		-6.5	-2.25	175	1	-11	-0.75	165	0.7		0.5	-1	153	1.37	-0.5	24	0.8	0.7		Toric	13.7	-8	-1.5	1	Spherical	13.7	-12.5	0	0		12	549	43.7	1.8		11.9	558	43.7	0.9		3.45	12.65	530	0	35.1	37
10		M	29		-7.5	0	0	1	-8.5	-1.75	135	1		0.5	-0.62	79	0.62	0.5	180	0.9	0.9		Spherical	13.2	-8.5	0	0	Toric	13.2	-9.5	-1.5	128		11.8	529	41.2	1		11.7	540	41.1	1.3		3.41	12.66	530	0	41.4	44.2
11		F	46		-16	-3	160	0.4	-16.5	-1	165	0.6		-1.12	-0.5	30	1.12	-0.87	120	0.6	0.6		Toric	13.2	-16	-2	161	Spherical	13.2	-17	0	0		11.5	516	44.3	1.5		11.3	546	44.9	1.8		3.16	12.15	490	0.24	47.9	45.7
12		F	42		-8.5	-1.5	73	1	-7.5	0	0	0.9		0	-0.12	95	-0.37	-0.87	112	1	0.9		Toric	13.2	-9.5	-1.5	73	Spherical	13.2	-8.5	0	0		11.8	596	43.4	0.6		11.9	579	43.2	0.3		3.29	12.65	590	0.16	45	45
13		F	30		-3.5	-0.5	175	0.7	-4	-1.75	15	1		0.5	-0.62	173	0.25	-0.37	120	1	1		Spherical	12.6	-4.5	0	0	Toric	12.6	-4.5	-2	24		11.7	536	44.1	0.3		11.7	540	44.5	2.5		3.22	11.57	530	0.37	33.6	39.6
14		F	37		-8	-2	125	0.8	-8.25	-0.5	45	0.8		0	-1.25	157	0.5	-0.5	77	1	1		Toric	13.2	-8.5	-2	133	Spherical	13.2	-10	0	0		11.8	587	42.9	1.8		11.8	593	42.9	0.9		3.25	12.11	590	0.1	33.6	37.4
15		M	24		-6.25	-2.75	10	0.7	-7.5	0	0	1		1	-0.37	20	0	-0.25	166	1	1		Toric	13.2	-7.5	-2.5	12	Spherical	13.2	-8.5	0	0		11.5	546	44	2.2		11.4	560	44	1.3		2.9	12.14	550	0.33	27.2	25.7
16		F	25		-7.5	-2	160	0.7	-8	0	0	1		0.25	-0.25	90	-0.25	0	0	1	1		Toric	12.6	-8.5	-2	155	Spherical	12.6	-9	0	0		10.6	500	47.9	1.6		10.7	509	47.8	0.6		3.16	11.01	470	-0.08	44.6	61.2
17		M	26		-13	-2	160	0.7	-11.75	-1	15	0.7		0.25	-1.25	0	0.25	-0.75	8	0.8	0.9		Toric	12.6	-14	-1.5	164	Spherical	12.6	-13	0	0		11.5	449	46.7	2.2		11.5	456	47	1.6		3.16	12.09	450	0.26	37.4	39.3
18		M	33		-2.75	-1.25	115	1	-5.25	-2	40	0.7		0.75	-0.75	110	0.5	-0.25	54	1	1		Spherical	13.2	-5	0	0	Toric	13.2	-7	-2	149		11.8	490	43.8	1.2		11.8	497	44.3	1.3		3.65	11.85	490	-0.28	52.9	51.4
19		M	27		-5.5	-1.75	100	0.7	-6.25	-1.25	70	1		0	-0.5	45	-0.37	-0.87	102	1	1		Toric	13.2	-6	-2	97	Spherical	13.2	-7.5	0	0		10	533	43.3	1.4		11.8	530	43.8	1		3.32	12.23	520	0	55.9	55.5
20		F	22		-13.25	-1.25	15	0.9	-8.5	-2	143	1		-0.25	-0.75	177	0	-1	156	1	1		Spherical	13.2	-14.5	0	0	Toric	13.2	-10	-1.5	151		12.1	514	42.5	1.1		12.1	527	42.7	2.2		3.29	12.22	510	-0.12	50.5	36.9
21		M	23		-12.5	-2.5	175	0.9	-13.5	-1	15	0.8		-0.5	0	0	-0.75	-1	14	0.8	0.8		Toric	13.7	-13.5	-2.5	174	Spherical	13.7	-14.5	0	0		12.9	582	41.4	2.3		12.8	562	41.4	1		3.67	13.56	530	0.14	27.4	33
22		F	21		-5.75	-3	50	0.9	-6.75	-0.75	147	0.8		0.25	-1.12	176	0.75	-0.5	164	0.8	1.2		Toric	13.7	-6	-3.5	62	Spherical	13.7	-8	0	0		12.4	556	42	1.7		12.3	551	42.4	0.5		3.35	12.77	570	0	31.6	32.8
23		M	22		-7	-1.25	95	0.6	-7	-2.25	65	0.5		0.75	-0.5	110	0.75	-0.25	85	0.6	0.6		Spherical	13.2	-9	0	0	Toric	13.2	-7.5	-3	44		12	541	42.7	1.5		12	537	42.5	2.4		3.41	12.1	530	0.16	48.3	43.5
24		F	36		-8.5	-1	15	1	-7.25	-1.5	155	0.7		-0.87	-0.5	69	-0.25	-0.75	3	0.8	0.7		Spherical	13.2	-9.5	0	0	Toric	13.2	-8	-1.5	154		11.8	573	42.9	1.3		11.7	581	43.4	1.3		3.19	12.6	570	0.22	38.7	37.3
25		F	44		-5.5	-0.5	165	1	-7.25	-2.5	125	0.9		0.5	-0.37	173	0.5	-0.62	138	0.9	0.9		Spherical	13.2	-6.5	0	0	Toric	13.2	-8.5	-2	120		11.8	494	42.2	1.2		11.7	489	42.6	1.7		3.59	12.19	510	-0.33	51.7	48.8
26		F	27		-10	-0.5	140	0.9	-5.25	-2	160	0.9		0.25	-0.25	123	0.12	-0.37	118	1	1		Spherical	13.2	-11	0	0	Toric	13.2	-6	-2	162		12.1	520	45.7	1.1		12	525	45.8	1.3		3.43	12.23	510	0.1	42.2	52
27		F	34		-10	-1.25	170	0.7	-8.5	-4	10	0.9		1.25	-0.75	75	1.12	-1.62	24	0.7	0.7		Spherical	13.2	-11.5	0	0	Toric	13.2	-9.5	-3.5	5		12.4	536	42.7	0.8		12.4	510	42.9	3		2.86	12.05	490	0.43	28.7	31.8
28		F	32		-3	-1	10	0.3	-2.5	-0.5	110	0.9		0.5	-1.5	17	-0.75	0	0	0.5	0.9		Toric	13.2	-3.5	-1.5	4	Spherical	13.2	-3	0	0		11.7	479	39.8	2.1		11.7	478	40	0.4		3.1	11.83	430	0.33	39.9	35
29		F	29		-8.5	-1.25	30	1	-8.5	-1.5	155	1		0.5	-0.75	42	0.5	-0.37	70	1	1		Spherical	13.7	-10	0	0	Toric	13.7	-9	-2	155		12.5	609	42.8	1.2		12.4	609	42.2	1.3		3.35	12.79	570	0.29	41.8	41.4
30		M	27		-7	-1.25	20	0.9	-6	-1.75	138	1		0.12	-1	9	0.25	-0.62	167	0.9	1		Spherical	13.2	-9	0	0	Toric	13.2	-7.5	-1.5	131		12	599	45.8	1.8		11.9	595	46	1.9		3.45	11.66	590	0.2	33.2	42.2
31		F	44		-7.5	-1.25	180	1	-5.5	-2.75	175	0.4		-0.5	-0.37	40	-0.75	-0.75	132	1	0.5		Spherical	13.2	-9	0	0	Toric	13.2	-5.5	-3	2		12.1	567	42.1	1.5		12.2	568	42.1	2.6		2.78	12.96	550	0.49	29.4	30.6
32		F	37		-13.5	-1.25	20	0.7	-10.5	-2.5	155	1		0.62	-1.25	40	0	-0.37	55	0.9	1		Spherical	13.2	-14.5	0	0	Toric	13.2	-11.5	-2	75		11.7	564	44.9	1.2		11.8	547	45.1	1.8		3.26	11.72	550	0	40.9	40.1
33		F	38		-7.5	-1.25	10	0.7	-6.5	-2.25	150	0.7		0.25	-0.62	15	0.12	-0.37	96	0.8	0.8		Spherical	13.2	-9.5	0	0	Toric	13.2	-7.5	-2.5	170		12.3	544	43.2	1.3		12.3	538	43.4	2.6		3.21	12.51	550	0.73	33.6	37.3
34		M	38		-11	-0.5	170	1	-6	-2	85	0.7		0.75	-0.25	170	0.5	-0.25	55	1	0.7		VICM0	13.7	-12	0	0	Toric	13.7	-7	-2	84		12.5	533	43.4	0.8		12.5	526	43.2	0.7		3.45	12.79	550	0.22	40.1	39
35		F	50		-8	-1.25	175	0.9	-7.25	-1.75	170	0.9		0.75	-0.725	173	0.25	-0.5	155	0.9	0.9		Spherical	13.2	-9.5	0	0	Toric	13.2	-8.5	-1.5	172		11.5	564	43.5	1.6		11.6	570	43.9	2.2		3.02	11.88	590	0.2	36.3	35.9
36		M	22		-7.25	-1.25	0	1	-7	-1.75	175	0.9		1	-0.87	175	0.37	-0.62	42	0.9	1		Spherical	13.7	-9	0	0	Toric	13.7	-7.5	-2.5	175		12.2	508	43.8	1.9		12.2	508	43	2.1		3.33	12.39	510	0.12	35.9	39.7
37		M	32		-6	-2.5	0	0.8	-8.75	-0.75	165	0.8		0.25	-0.75	150	0.25	-0.5	156	1	0.9		Toric	13.2	-7	-2.5	180	Spherical	13.2	-10	0	0		11.3	550	45.9	2.3		11.2	543	46.3	1.5		3.03	11.92	510	0.24	36.6	42.5
38		F	28		-12.5	-3.75	25	0.6	-10.75	-0.75	20	0.7		0.25	-0.25	158	0.5	-0.75	65	0.9	0.7		Toric	12.6	-12.5	-3	34	Spherical	12.6	-11.5	0	0		10.8	546	44.2	2.8		10.9	543	44.2	1.2		2.82	11.65	530	0	25.1	31.8
39		F	29		-8.75	-1.5	82	1	-9.5	-0.75	105	1		0.25	-0.25	43	0.25	-0.5	125	1	1		Toric	13.2	-10.5	-1.5	84	Spherical	13.2	-12	0	0		12.2	571	43	0.8		12.2	590	43.1	0.1		3.84	12.8	570	0	45	39.4
40		M	39		-11	-0.5	62	1	-16	-1.75	123	0.8		1.25	-1	3	0.25	-0.25	30	1	0.9		Spherical	12.6	-12.5	0	0	Toric	12.6	-16.5	-1.5	108		11.2	571	46.5	0.8		11.1	577	46.7	1.1		3.22	11.76	570	0.16	34.4	34.6
41		F	23		-5.5	-1	5	1	-3.5	-3	175	1		1	-0.75	175	0	0	0	0.9	1		Spherical	12.6	-8	0	0	Toric	12.6	-4.5	-3.5	5		11.5	524	46.2	1.7		11.5	533	46.4	2.7		3.41	11.69	510	-0.12	34.5	50.8
[truncated: 14 more columns]
